# Supplementary material for: Highly Sensitive Sub-ppm CH3COOH Detection by Improved Assembly of Sn3O4-RGO Nanocomposite
Source: Molecules. 2022 Dec 8;27(24):8707. doi: 10.3390/molecules27248707 (PMC9783866; doi:10.3390/molecules27248707)
Supplement: Supplementary file 1 [file molecules-27-08707-s001.zip]

Archive with 1 entries (1 files):
- molecules-2023178-supplementary.pdf
